# Supplementary material for: The Association of Helicobacter pylori Biofilm with Enterovirus 71 Prolongs Viral Viability and Survival
Source: Int J Mol Sci. 2023 Sep 24;24(19):14500. doi: 10.3390/ijms241914500 (PMC10572889; doi:10.3390/ijms241914500)
Supplement: Supplementary file 1 [file ijms-24-14500-s001.zip]

Archive with 1 entries (1 files):
- ijms-2449127-supplementary.pdf
